# Supplementary material for: Barriers and Facilitators to Increased Parental, Caregiver, and Community Engagement in Obesity Prevention Targeting Vulnerable Children: A Qualitative Study in Greece
Source: Healthcare (Basel). 2026 Feb 28;14(5):620. doi: 10.3390/healthcare14050620 (PMC12984798; doi:10.3390/healthcare14050620)
Supplement: Supplementary file 1 [file healthcare-14-00620-s001.zip]

Archive with 1 entries (1 files):
- healthcare-4019882-supplementary.pdf
